# Supplementary material for: High-Throughput Chlorophyll and Carotenoid Profiling Reveals Positive Associations with Sugar and Apocarotenoid Volatile Content in Fruits of Tomato Varieties in Modern and Wild Accessions
Source: Metabolites. 2021 Jun 18;11(6):398. doi: 10.3390/metabo11060398 (PMC8233878; doi:10.3390/metabo11060398)
Supplement: Supplementary file 1 [file metabolites-11-00398-s001.zip]

Archive with 2 entries (2 files):
- supplementary_figures.pdf
- supplementary_tables.xlsx
