# Supplementary material for: High-Throughput Chlorophyll and Carotenoid Profiling Reveals Positive Associations with Sugar and Apocarotenoid Volatile Content in Fruits of Tomato Varieties in Modern and Wild Accessions
Source: Metabolites. 2021 Jun 18;11(6):398. doi: 10.3390/metabo11060398 (PMC8233878; doi:10.3390/metabo11060398)
Supplement: Supplementary file 1 [file metabolites-11-00398-s001.zip › supplementary_tables.xlsx]

## Sheet: Table S1
Table S1	The pigment content in fruits of the 157 varieties.
	Each value is shown as the average of biological replicates (n = 2–3) and analytical replicates (N = 1–2).
	Abbreviations: DW, dry weight; % chl, percentage of chlorophylls in total pigments; % lyc/car, lycopene ratio in total carotenoids
Line #	Variety Name	Chlorophyll a (mg/g DW)	Chlorophyll b (mg/g DW)	Total carotenoids (mg/g DW)	Lycopene (mg/g DW)	% chl	% lyc/car
TS-293	Green Zebra	0.204	0.104	0.1	0.02	0.740985	0.2
TS-585	Chocolate Cherry	0.158	0.078	0.981	0.567	0.181907	0.577982
TS-303	Los Banos	0.099	0.046	1.384	0.75	0.0882311	0.541908
TS-650	Bear_Creek	0.093	0.052	1.657	0.988	0.075269	0.596258
TS-508	Cherry Roma	0.079	0.049	0.92	0.48	0.114063	0.521739
TS-158	PE-67	0.07	0.043	1.65	0.978	0.0594747	0.592727
TS-209	Da serbo	0.063	0.036	0.176	0.053	0.341775	0.301136
TS-26		0.061	0.035	1.075	0.609	0.0761319	0.566512
TS-528	Lemon Drop	0.06	0.036	0.046	0.01	0.657577	0.217391
TS-301	Santa Cruz near Shintuyo	0.059	0.05	1.419	0.824	0.0663484	0.580691
TS-181	LA1457	0.058	0.044	1.334	0.756	0.0657872	0.566717
TS-105	EA01448	0.057	0.027	1.15	0.615	0.0633581	0.534783
TS-232	Tigerly	0.055	0.043	1.382	0.784	0.0617923	0.567294
TS-187	Monplaisir	0.053	0.024	0.978	0.568	0.0677678	0.580777
TS-586	Christmas Grapes	0.053	0.036	0.847	0.489	0.0882083	0.577332
TS-623	Sugar Lump	0.051	0.013	0.761	0.42	0.071427	0.551905
TS-202	LA2402	0.05	0.042	0.848	0.5	0.0904586	0.589623
TS-221	Jalapa	0.05	0.029	1.683	0.988	0.0412234	0.587047
TS-27	N135 Green Gage	0.05	0.018	0.056	0.014	0.52967	0.25
TS-35	Richters	0.048	0.042	1.475	0.847	0.053734	0.574237
TS-600	Kellogg's Breakfast	0.048	0.021	0.254	0.064	0.201167	0.251969
TS-154	Muna	0.047	0.03	0.934	0.525	0.0712496	0.562099
TS-176		0.046	0.026	0.678	0.363	0.0893762	0.535398
TS-216	Phyra	0.046	0.017	1.254	0.71	0.0440839	0.566188
TS-614	Red Currant	0.046	0.035	0.586	0.336	0.113432	0.573379
TS-106		0.045	0.032	1.037	0.523	0.0639281	0.504339
TS-258	Minibel	0.045	0.03	0.842	0.368	0.0757588	0.437055
TS-36	PI187002-1	0.045	0.027	0.844	0.452	0.072796	0.535545
TS-243		0.044	0.025	1.253	0.739	0.0483317	0.589785
TS-118	LA0292	0.042	0.022	0.759	0.416	0.0728478	0.54809
TS-281	San Martin de Pangoa	0.042	0.03	1.018	0.542	0.0614171	0.532417
TS-114	Ijulskij	0.04	0.028	0.933	0.506	0.0628825	0.542337
TS-248		0.04	0.034	1.294	0.779	0.049966	0.602009
TS-299	Bomboiza	0.04	0.034	1.232	0.718	0.05233	0.582792
TS-165	Veracruz	0.039	0.027	0.077	0.014	0.443439	0.181818
TS-175	Delight	0.039	0.023	1.463	0.851	0.0379837	0.581681
TS-196	Ailsa Craig	0.037	0.022	1.117	0.586	0.0465939	0.52462
TS-215	Vrbikanske Nizke	0.036	0.038	1.206	0.695	0.0538207	0.576285
TS-280	Cerise du sud ouest N 2	0.036	0.018	1.485	0.886	0.0323566	0.596633
TS-283	Cisterno	0.036	0.025	0.914	0.516	0.0583461	0.564551
TS-526	Large Red Cherry	0.036	0.026	1.202	0.666	0.0458693	0.554077
TS-65	LA1482	0.036	0.028	1.298	0.702	0.0433286	0.540832
TS-631	Celebrity VFFNTA Hybrid	0.035	0.018	0.917	0.526	0.05027	0.57361
TS-108	Puno I	0.034	0.017	1.227	0.726	0.0369567	0.591687
TS-257	Marpha N2	0.034	0.022	1.736	1.013	0.0286452	0.583525
TS-294	N 933	0.034	0.013	1.151	0.655	0.0361575	0.56907
TS-298	San Francisco	0.034	0.034	1.639	0.977	0.0370379	0.596095
TS-31	LA1464	0.033	0.032	1.692	0.983	0.0344977	0.580969
TS-167	Tegucigalpa	0.032	0.033	2.096	1.298	0.0277568	0.619275
TS-235	Belmonte	0.032	0.028	1.093	0.631	0.0485501	0.57731
TS-57	LA1307	0.032	0.022	1.327	0.73	0.0360813	0.550113
TS-129	Moyobamba	0.031	0.027	1.286	0.735	0.0405664	0.57154
TS-25	Clémentine	0.031	0.01	0.069	0.013	0.352694	0.188406
TS-109	Madara	0.03	0.019	1.011	0.59	0.0422831	0.583581
TS-229	LA1620	0.03	0.01	0.986	0.577	0.0357006	0.585193
TS-450	my	0.03	0.018	0.417	0.22	0.0965094	0.527578
TS-53	LA2095	0.03	0.031	1.877	1.138	0.0292244	0.606287
TS-189	Nagcarlang	0.029	0.018	1.074	0.606	0.039048	0.564246
TS-197	Libanese	0.029	0.028	0.656	0.387	0.0743248	0.589939
TS-34	LA2675	0.029	0.02	1.456	0.843	0.0301761	0.578984
TS-537	Mexico Midget	0.029	0.018	0.935	0.545	0.0442414	0.582888
TS-134	La Estancilla	0.028	0.008	1.682	1.012	0.0192687	0.601665
TS-159	Polijarnyj	0.028	0.031	1.127	0.637	0.0460559	0.565217
TS-120	Lee Williams	0.027	0.001	0.374	0.07	0.0635909	0.187166
TS-139	Red Setter	0.027	0.016	1.397	0.813	0.0276874	0.581961
TS-205		0.027	0.025	2.017	1.253	0.0232065	0.62122
TS-234	Red Streak	0.027	0.026	0.364	0.208	0.118813	0.571429
TS-238	Macas	0.027	0.025	0.981	0.561	0.0472905	0.571865
TS-251		0.027	0.026	0.578	0.324	0.0779535	0.560554
TS-300	Tena	0.027	0.027	1.174	0.674	0.0402817	0.574106
TS-54	cerise rose	0.027	0.019	2.142	1.277	0.0194257	0.596172
TS-62		0.027	0.012	1.633	0.992	0.0216695	0.607471
TS-191	Francescano	0.026	0.017	0.756	0.417	0.0497615	0.551587
TS-219	Mobalcon	0.026	0.021	1.163	0.67	0.0362425	0.576096
TS-227	Atom	0.026	0.024	1.45	0.866	0.0308664	0.597241
TS-250	Yellow cherry	0.026	0.009	0.392	0.192	0.0757807	0.489796
TS-273	PE-63	0.025	0.017	0.971	0.551	0.0387781	0.567456
TS-51		0.025	0.019	1.008	0.601	0.038249	0.59623
TS-615	Red Fig Tomato	0.025	0.041	1.382	0.818	0.0424944	0.591896
TS-75	Poire jaune	0.025	0.028	0.037	0.009	0.571227	0.243243
TS-213		0.024	0.016	0.252	0.096	0.129453	0.380952
TS-271	Linosa	0.024	0.015	0.503	0.227	0.0665072	0.451292
TS-290	N 2257 Dikorastushii...	0.024	0.027	1.051	0.59	0.0427887	0.56137
TS-523	Hillbilly	0.024	0.025	0.342	0.18	0.117196	0.526316
TS-630	Florida47	0.024	0.02	0.656	0.387	0.05823	0.589939
TS-633	Bush Early Girl VFFNT Hybrid	0.024	0.015	1.403	0.839	0.0247584	0.598004
TS-517	German Queen	0.023	0.029	0.941	0.563	0.0486067	0.5983
TS-610	Pink Ping Pong	0.023	0.018	0.632	0.341	0.0574253	0.539557
TS-618	Riesentraube	0.023	0.009	0.946	0.542	0.0305005	0.572939
TS-640	FL8059	0.023	0.014	0.99	0.587	0.0337746	0.592929
TS-236	Zerevo 109'	0.022	0.011	1.283	0.771	0.0234754	0.600935
TS-263	Rio Grande	0.022	0.014	1.273	0.774	0.0251969	0.608013
TS-544	Oregon Spring Bush	0.022	0.032	1.14	0.686	0.0415531	0.601754
TS-61	Huayvaruni	0.022	0.013	1.416	0.859	0.0223859	0.606638
TS-160	Success	0.021	0.022	1.35	0.814	0.0281779	0.602963
TS-261	LA1511	0.021	0.023	1.292	0.76	0.0306767	0.588235
TS-276	Stage	0.021	0.02	1.427	0.838	0.0258627	0.587246
TS-302	Upper Parana	0.021	0.018	1.276	0.724	0.027954	0.567398
TS-47	Sibirsky Skorospelyj	0.021	0.01	1.693	1.022	0.0165955	0.603662
TS-59	Perlat	0.021	0.023	1.2	0.707	0.0327278	0.589167
TS-638	Solar Fire VFFF Hybrid	0.021	0.021	0.949	0.566	0.0396983	0.596417
TS-83		0.021	0.018	1.374	0.798	0.0257831	0.580786
TS-131	Cuba Plum	0.02	0.008	1.538	0.889	0.0163584	0.578023
TS-169	Cuor di bue di Albenga	0.02	0.023	1.652	1.009	0.0233708	0.610775
TS-104	Pomodoro Costoluto Genovese	0.019	0.021	1.182	0.691	0.0302551	0.584602
TS-111	Santa Clara Canner	0.019	0.017	1.475	0.911	0.0217457	0.617627
TS-157	Astrachan	0.019	0.019	0.757	0.429	0.0436009	0.566711
TS-278	Early Santa Clara	0.019	0.023	1.798	1.051	0.0209256	0.584538
TS-29		0.019	0.011	0.839	0.456	0.0312002	0.543504
TS-179	CRIMEAN	0.018	0.01	0.588	0.326	0.0415747	0.554422
TS-177	DANA	0.017	0.012	1.091	0.655	0.0244009	0.600367
TS-245	NK VI	0.017	0.016	1.397	0.854	0.0212382	0.61131
TS-249	Merida	0.017	0.006	0.58	0.336	0.0348218	0.57931
TS-401		0.017	0.01	1.639	0.998	0.0150258	0.608908
TS-513	Dixie Golden Giant	0.017	0.005	0.213	0.043	0.086125	0.201878
TS-532	Maglia Rosa Cherry	0.017	0.018	1.165	0.705	0.0271634	0.60515
TS-63		0.017	0.016	0.044	0.007	0.40892	0.159091
TS-90	Nevskij	0.017	0.012	1.616	0.968	0.0168411	0.59901
TS-288		0.016	0.017	2.068	1.264	0.0146646	0.611219
TS-297	Iezaoshang	0.016	0.021	1.58	0.933	0.0209944	0.590506
TS-506	Chadwick Cherry	0.016	0.012	1.223	0.727	0.0205079	0.59444
TS-518	Giant Belgium	0.016	0.001	1.335	0.794	0.0114111	0.594757
TS-632	Mountain Spring VFF Hybrid	0.016	0.015	0.759	0.438	0.0355444	0.577075
TS-634	BHN 589 VFFT Hybrid	0.016	0.016	0.953	0.562	0.0299397	0.589717
TS-76	Ferry Morse Beesteak	0.016	0.018	0.762	0.431	0.0399996	0.565617
TS-91	N 2759 Enano	0.016	0.014	0.928	0.54	0.028918	0.581897
TS-286	Allungato piccolo	0.015	0.009	1.702	1.025	0.0129647	0.602233
TS-55	PONDEROSA	0.015	0.016	2.051	1.248	0.0134894	0.608484
TS-637	Better Bush VFN Hybrid	0.015	0.013	1.269	0.754	0.0201484	0.594169
TS-172	Early Dwarf	0.014	0.007	1.362	0.792	0.0135565	0.581498
TS-247	N 795 Pescio	0.014	0.024	1.688	1	0.0205814	0.592417
TS-255	ostankinskij 121	0.014	0.019	1.865	1.09	0.0158017	0.58445
TS-304	Tarapoto	0.014	0.016	1.75	1.04	0.0159606	0.594286
TS-509	Clear Pink Slicer	0.014	0.005	0.431	0.242	0.0388999	0.561485
TS-574	Arkansas Traveler	0.014	0.021	0.953	0.559	0.0327593	0.586569
TS-635	Tasti-Lee VFFF Hybrid	0.014	0.016	1.128	0.686	0.023807	0.608156
TS-183	Hellfrucht, Rotfruechtig	0.013	0.012	0.736	0.426	0.0307772	0.578804
TS-296	Droplet	0.013	0.019	1.168	0.68	0.024602	0.582192
TS-556	St. Pierre	0.013	0.025	0.806	0.474	0.0416213	0.588089
TS-583	Burbank	0.013	0.005	0.603	0.344	0.0271793	0.570481
TS-100	EA03456	0.012	0.016	0.713	0.407	0.0343162	0.570827
TS-112	Solnecnyj	0.012	0.019	1.123	0.622	0.0249378	0.553874
TS-190	Santa Chiara	0.012	0.011	1.253	0.741	0.016371	0.591381
TS-226	Microtom	0.012	0.016	1.216	0.708	0.0211876	0.582237
TS-252		0.012	0.008	1.482	0.865	0.0124413	0.583671
TS-28	N 347 Yablochnyi	0.012	0.024	0.759	0.44	0.0410771	0.57971
TS-285	Kopiah	0.012	0.01	1.3	0.785	0.0155557	0.603846
TS-527	Legend	0.012	0.027	1.091	0.676	0.0316136	0.619615
TS-533	Marmande VFA	0.012	0.027	0.656	0.374	0.0514628	0.570122
TS-88		0.012	0.004	1.372	0.758	0.0105438	0.552478
TS-212	Flora-Dade	0.011	0.02	0.522	0.298	0.0523209	0.570881
TS-554	Santiam	0.011	0.02	1.216	0.716	0.0229485	0.588816
TS-42	Skorospelka 01165	0.01	0.007	1.204	0.728	0.0127406	0.604651
TS-601	LA1673	0.01	0.015	0.696	0.424	0.0311867	0.609195
TS-56	LA1320	0.007	0.016	0.776	0.394	0.0258008	0.507732
TS-522	Gulf State Market	0.006	0.02	1.353	0.802	0.0175993	0.592757
TS-138	Malintka 101	0	0.037	2.029	1.207	0.0165026	0.594874

## Sheet: Table S2
Table S2	Technical error validation of the pigment profiling using microplate reader applied with the developed method.
	Ripen fruit of ‘Moneymaker’ derived from the same sample was measured twice in each batch for quality control (N= 110).
	Abbreviations: DW, dry weight; SD, standard deviation; and RSD, relative standard deviation.
	Chlorophyll a (mg/g DW)	Chlorophyll b (mg/g DW)	Total carotenoids (mg/g DW)	Lycopene (mg/g DW)
Mean	0.0120178	0.0174925	2.06076	1.24769
SD	0.00976758	0.0126593	0.337731	0.209618
%RSD	0.812761	0.7237	0.163887	0.168004

## Sheet: Table S3
Table S3	Characteristics of the eight representative varieties used in the study.
	The pigment content was quantified using the microplate reader.
	Abbreviations: DW, dry weight; % chl, percentage of chlorophylls in total pigments; % lyc/car, lycopene ratio in total carotenoids
ID in Figure 5	Variety Name	Fruit Color	Species	Origin	Chlorophyll a (mg/g DW)	Chlorophyll b (mg/g DW)	Total carotenoids (mg/g DW)	Lycopene (mg/g DW)	% chl	% lyc/car
i	Ailsa Craig	Red	S. lycopersicum	unknown	0.037	0.022	1.117	0.586	0.0465939	0.52462
ii	Bear Creek	Brown	S. lycopersicum	unknown	0.093	0.052	1.657	0.988	0.075269	0.596258
iii	Chocolate Cherry	Brown	S. lycopersicum	United States	0.158	0.078	0.981	0.567	0.181907	0.577982
iv	Dixie Golden Giant	Orange	S. lycopersicum	United States	0.017	0.005	0.213	0.043	0.086125	0.201878
v	N135 Green Gage	Yellow	S. lycopersicum	Deutchland	0.0499645	0.0181524	0.0559634	0.0138945	0.52967	0.248279
vi	Green Zebra	Green	S. lycopersicum	unknown	0.203638	0.104383	0.0996204	0.0201846	0.740985	0.202615
vii	Lemon Drop	Yellow	S. lycopersicum var. cerasiforme	United States	0.0595364	0.0361801	0.0461163	0.00991713	0.657577	0.215046
viii	Poire Janue	Yellow	S. lycopersicum var. cerasiforme	unknown	0.0253701	0.0278716	0.0369762	0.00882988	0.571227	0.238799

## Sheet: Table S4
Table S4	Content of identified carotenoids in the eight tomato varieties using HPLC analysis.
	Each value is shown as the average of biological replicates (n = 2–3) and analytical replicates (N = 1–2) with ± SD.
	Compound (mg/g DW)
Variety Name	Lutein	beta-Carotene	Lycopene
Ailsa Craig	0.046 ± 0.02	0.732 ± 0.18	2.485 ± 1.49
Bear Creek	0.034 ± 0.02	0.213 ± 0.08	4.665 ± 1.69
Chocolate Cherry	0.039 ± 0.00	0.130 ± 0.01	1.850 ± 1.08
Dixie Golden Giant	-	-	-
Green Gage	0.032 ± 0.00	0.066 ± 0.00	-
Green Zebra	0.064 ± 0.01	0.061 ± 0.01	-
Lemon Drop	0.017 ± 0.00	-	-
Poire Janue	0.030 ± 0.00	0.056 ± 0.00	-

## Sheet: Table S5
Table S5	Relative content and characteristics of unidentified carotenoids in selected tomato lines.
	Each value is shown as the average of biological replicates (n = 2–3) and analytical replicates (N = 1–2) with ± SD.
	Normalized peak height (average ± SD)
Peak #	1	2	3	4	5	6	7	8	9
Retention Time (min)	4.784	32.828	33.564	34.271	34.818	36.362	39.086	39.581	41.313
Spectral chacteristics (nm at λmax)	424, 449	394, 417, 448	410, -, 462	430, 454	411, 434, 462	431, 455, 487	424, -, 474	-, 449, 477	438
Ailsa Craig	0.0494 ± 0.04	0.0430 ± 0.01	0.0098 ± 0.02	0.0646 ± 0.03	0.2379 ± 0.09	0.1248 ± 0.05	0.0365 ± 0.01	0.0247 ± 0.02	-
Bear Creek	0.0132 ± 0.02	0.0572 ± 0.01	0.0334 ± 0.02	0.1071 ± 0.02	0.3401 ± 0.08	0.1809 ± 0.05	0.0477 ± 0.01	0.0252 ± 0.02	-
Chocolate Cherry	-	0.0384 ± 0.01	0.0139 ± 0.02	0.0562 ± 0.02	0.1937 ± 0.08	0.0978 ± 0.05	0.0296 ± 0.01	0.0126 ± 0.02	-
Dixie Golden Giant	0.0089 ± 0.02	0.0219 ± 0.00	-	-	-	-	-	-	0.1011 ± 0.06
Green Gage	-	0.0182 ± 0.01	-	-	-	-	-	-	-
Green Zebra	-	0.0203 ± 0.00	0.0058 ± 0.01	-	-	-	-	-	-
Lemon Drop	-	0.0194 ± 0.00	-	-	-	-	-	-	-
Poire Janue	0.0098 ± 0.01	0.0189 ± 0.00	-	-	-	-	-	-	-

## Sheet: Table S6
Table S6	Gradient time program of HPLC analysis used in the study.
	We used two solvents, eluent A, methanol containing 4.5% water and 0.1% triethylamine and eluent B, hexane/isopropyl alcohol (60:40, v/v. 0.1% triethylamine).
Time (min)	Concentration of Eluent B (%)
0	1
9	1
9.5	6
19	7
20	18
27	20
28	34
58	36
63.5	100
64	1
70	-
